# Supplementary material for: Ecotoxicological Assessment of Sediment Samples Impacted by Wastewater Treatment Plant Effluents Transporting Contaminants of Emerging Concern
Source: J Xenobiot. 2025 Aug 15;15(4):132. doi: 10.3390/jox15040132 (PMC12387254; doi:10.3390/jox15040132)
Supplement: Supplementary file 1 [file jox-15-00132-s001.zip]

Archive with 1 entries (1 files):
- jox-3741426-supplementary.pdf
